# Supplementary material for: Upscaling and Risk Evaluation of the Synthesis of the 3,5-Diamino-1H-Pyrazole, Disperazol
Source: Int J Mol Sci. 2024 Jun 19;25(12):6737. doi: 10.3390/ijms25126737 (PMC11203405; doi:10.3390/ijms25126737)
Supplement: Supplementary file 1 [file ijms-25-06737-s001.zip]

Archive with 1 entries (1 files):
- ijms-3048741-supplementary.pdf
